# Supplementary material for: The Knowledge, Attitudes, and Experiences of Traditional Korean Medicine Doctors in the Spontaneous Reporting of Adverse Drug Events: A Cross-Sectional Survey
Source: Healthcare (Basel). 2025 Jul 7;13(13):1620. doi: 10.3390/healthcare13131620 (PMC12250134; doi:10.3390/healthcare13131620)
Supplement: Supplementary file 1 [file healthcare-13-01620-s001.zip]

Archive with 1 entries (1 files):
- healthcare-3690457-supplementary.xlsx
