# Supplementary material for: The Knowledge, Attitudes, and Experiences of Traditional Korean Medicine Doctors in the Spontaneous Reporting of Adverse Drug Events: A Cross-Sectional Survey
Source: Healthcare (Basel). 2025 Jul 7;13(13):1620. doi: 10.3390/healthcare13131620 (PMC12250134; doi:10.3390/healthcare13131620)
Supplement: Supplementary file 1 [file healthcare-13-01620-s001.zip › healthcare-3690457-supplementary.xlsx]

## Sheet: Sheet1
			Univariate		Multivariate
	variables	categories	OR (95% CI)	p	OR (95% CI)	p	p for trend
K1. I aware that ADEs can be reported to the KIDS or RDSCs.
	Sex	Female	1.04 (0.80, 1.34)	0.78	0.90 (0.67, 1.20)	0.48
	age group (years)	30-39	0.77 (0.49, 1.21)	0.26	0.88 (0.50, 1.56)	0.66	0.56
		40-49	0.72 (0.45, 1.12)	0.15	0.97 (0.48, 1.97)	0.93
		50-59	0.73 (0.45, 1.17)	0.20	1.32 (0.58, 3.03)	0.51
		60 and older	0.78 (0.39, 1.56)	0.48	1.62 (0.60, 4.42)	0.34
	clinical experience (years)	5-9	0.83 (0.56, 1.24)	0.37	0.92 (0.55, 1.52)	0.74	0.38
		10-19	0.84 (0.59, 1.20)	0.34	0.88 (0.50, 1.57)	0.67
		≥20	0.71 (0.49, 1.02)	0.06	0.56 (0.27, 1.14)	0.11
	employment type	employed KMD	1.19 (0.92, 1.55)	0.19	1.00 (0.68, 1.45)	0.99
		academia	3.13 (2.01, 5.01)	<0.01	1.71 (0.90, 3.29)	0.10
	workplace	other medical institutions	1.66 (1.28, 2.16)	<0.01	1.30 (0.90, 1.89)	0.16
		University and research institutions	8.66 (2.46, 54.91)	<0.01	4.38 (1.06, 30.04)	0.07
	training experience	internship course	1.32 (0.90, 1.94)	0.16	1.14 (0.75, 1.73)	0.54	0.02
		internship and residency course	1.69 (1.27, 2.27)	ㅊ	1.54 (1.11, 2.13)	0.01
K2. I aware that ADEs related to HMs can also be reported to the KIDS or RDSCs.
	Sex	Female	0.95 (0.73, 1.23)	0.71	0.84 (0.63, 1.12)	0.23
	age group (years)	30-39	0.69 (0.44, 1.07)	0.10	0.75 (0.43, 1.32)	0.32	0.74
		40-49	0.64 (0.41, 1.00)	0.05	0.76 (0.38, 1.53)	0.44
		50-59	0.72 (0.45, 1.15)	0.17	1.09 (0.48, 2.47)	0.84
		60 and older	0.81 (0.41, 1.59)	0.53	1.36 (0.51, 3.66)	0.54
	clinical experience (years)	5-9	0.80 (0.54, 1.19)	0.27	1.06 (0.64, 1.76)	0.82	0.89
		10-19	0.84 (0.59, 1.19)	0.31	1.17 (0.66, 2.09)	0.58
		≥20	0.77 (0.53, 1.10)	0.15	0.80 (0.39, 1.65)	0.55
	employment type	employed KMD	1.29 (0.99, 1.68)	0.06	1.17 (0.80, 1.71)	0.41
		academia	2.95 (1.94, 4.54)	<0.01	1.81 (0.97, 3.38)	0.06
	workplace	other medical institutions	1.76 (1.36, 2.28)	<0.01	1.39 (0.96, 2.01)	0.09
		University and research institutions	5.58 (2.00, 19.75)	<0.01	3.54 (1.08, 14.05)	0.05
	training experience	internship course	1.38 (0.94, 2.03)	0.10	1.21 (0.80, 1.84)	0.37	0.43
		internship and residency course	1.37 (1.03, 1.82)	0.03	1.17 (0.84, 1.61)	0.35
K3. I think that ADEs should be reported to the KIDS or RDSCs even if the causal relationship with the drug is uncertain.
	Sex	Female	1.07 (0.82, 1.39)	0.63	1.00 (0.75, 1.34)	0.99
	age group (years)	30-39	0.72 (0.45, 1.13)	0.16	1.27 (0.70, 2.29)	0.43	<0.01
		40-49	0.63 (0.39, 0.99)	0.05	1.76 (0.85, 3.66)	0.13
		50-59	0.77 (0.47, 1.26)	0.30	2.95 (1.26, 6.94)	0.01
		60 and older	1.06 (0.52, 2.22)	0.87	4.44 (1.59, 12.61)	<0.01
	clinical experience (years)	5-9	0.59 (0.39, 0.88)	0.01	0.62 (0.36, 1.03)	0.07	0.10
		10-19	0.57 (0.39, 0.82)	<0.01	0.58 (0.32, 1.04)	0.07
		≥20	0.65 (0.44, 0.95)	0.03	0.46 (0.22, 0.95)	0.04
	employment type	employed KMD	1.88 (1.44, 2.46)	<0.01	1.83 (1.25, 2.70)	<0.01
		academia	2.42 (1.58, 3.77)	<0.01	1.67 (0.88, 3.19)	0.12
	workplace	other medical institutions	1.86 (1.42, 2.44)	<0.01	1.43 (0.97, 2.10)	0.07
		University and research institutions	3.31 (1.19, 11.71)	0.04	2.18 (0.65, 8.72)	0.23
	training experience	internship course	1.14 (0.77, 1.70)	0.51	1.06 (0.69, 1.63)	0.78	0.61
		internship and residency course	1.07 (0.80, 1.43)	0.65	0.97 (0.70, 1.35)	0.86
A1. I agree that KMDs should actively participate in SR.
	Sex	Female	1.54 (1.02, 2.39)	0.05	1.31 (0.83, 2.11)	0.26
	age group (years)	30-39	0.59 (0.22, 1.36)	0.25	0.92 (0.29, 2.76)	0.88	0.27
		40-49	0.37 (0.14, 0.84)	0.03	0.61 (0.16, 2.17)	0.45
		50-59	0.41 (0.15, 0.97)	0.06	0.64 (0.15, 2.64)	0.54
		60 and older	0.24 (0.08, 0.69)	0.01	0.38 (0.08, 1.86)	0.23
	clinical experience (years)	5-9	0.56 (0.26, 1.12)	0.11	0.67 (0.26, 1.57)	0.38	0.76
		10-19	0.44 (0.22, 0.81)	0.01	0.75 (0.27, 1.96)	0.56
		≥20	0.44 (0.22, 0.82)	0.01	0.93 (0.28, 2.91)	0.90
	employment type	employed KMD	1.60 (1.08, 2.40)	0.02	0.94 (0.54, 1.67)	0.84
		academia	5.28 (2.13, 17.60)	<0.01	2.06 (0.65, 8.07)	0.25
	workplace	other medical institutions	2.12 (1.37, 3.37)	<0.01	1.60 (0.88, 2.95)	0.13
		University and research institutions	—		—
	training experience	internship course	1.10 (0.63, 2.05)	0.75	0.77 (0.42, 1.47)	0.40	0.81
		internship and residency course	1.44 (0.91, 2.33)	0.13	1.14 (0.69, 1.92)	0.62
A2. I believe that the role of KMDs is important in SRS.
	Sex	Female	1.50 (0.97, 2.38)	0.08	1.35 (0.83, 2.25)	0.23
	age group (years)	30-39	0.39 (0.11, 1.00)	0.08	0.33 (0.09, 1.01)	0.07	0.20
		40-49	0.33 (0.10, 0.84)	0.04	0.27 (0.06, 1.04)	0.07
		50-59	0.25 (0.07, 0.65)	0.01	0.25 (0.05, 1.10)	0.08
		60 and older	0.24 (0.06, 0.85)	0.03	0.24 (0.04, 1.33)	0.11
	clinical experience (years)	5-9	0.92 (0.44, 1.93)	0.83	1.46 (0.62, 3.33)	0.38	0.85
		10-19	0.67 (0.35, 1.24)	0.22	1.15 (0.45, 2.90)	0.76
		≥20	0.49 (0.26, 0.90)	0.03	1.04 (0.33, 3.20)	0.95
	employment type	employed KMD	1.28 (0.85, 1.95)	0.25	0.70 (0.39, 1.28)	0.24
		academia	2.69 (1.22, 7.12)	0.03	1.26 (0.43, 4.13)	0.69
	workplace	other medical institutions	1.69 (1.09, 2.69)	0.02	1.62 (0.87, 3.05)	0.13
		University and research institutions	—		—
	training experience	internship course	0.58 (0.34, 1.02)	0.05	0.42 (0.24, 0.77)	<0.01	0.25
		internship and residency course	1.01 (0.64, 1.66)	0.95	0.85 (0.51, 1.46)	0.55
E1. I have ever experienced or witnessed an ADE following drug administration.
	Sex	Female	0.70 (0.54, 0.90)	0.01	0.64 (0.48, 0.85)	<0.01
	age group (years)	30-39	1.17 (0.75, 1.82)	0.50	1.12 (0.64, 1.98)	0.69	0.17
		40-49	1.49 (0.95, 2.34)	0.08	1.53 (0.76, 3.09)	0.23
		50-59	1.54 (0.96, 2.48)	0.07	1.46 (0.64, 3.30)	0.37
		60 and older	2.22 (1.11, 4.53)	0.03	2.37 (0.88, 6.49)	0.09
	clinical experience (years)	5-9	1.22 (0.82, 1.82)	0.32	1.28 (0.77, 2.11)	0.34	0.69
		10-19	1.44 (1.01, 2.05)	0.04	1.33 (0.75, 2.37)	0.32
		≥20	1.66 (1.16, 2.40)	0.01	1.27 (0.63, 2.59)	0.51
	employment type	employed KMD	1.04 (0.80, 1.35)	0.75	1.62 (1.10, 2.38)	0.01
		academia	2.26 (1.49, 3.50)	<0.01	3.52 (1.83, 6.91)	<0.01
	workplace	other medical institutions	1.34 (1.03, 1.73)	0.03	0.84 (0.57, 1.22)	0.35
		University and research institutions	1.18 (0.47, 3.00)	0.73	0.51 (0.17, 1.59)	0.24
	training experience	internship course	1.50 (1.02, 2.21)	0.04	1.54 (1.01, 2.35)	0.05	0.00
		internship and residency course	1.96 (1.47, 2.63)	<0.01	1.71 (1.23, 2.37)	<0.01
E2. I have ever reported an ADE to the relevant authority.
	Sex	Female	1.69 (0.98, 2.91)	0.06	1.13 (0.60, 2.10)	0.70
	age group (years)	30-39	0.45 (0.21, 0.99)	0.04	0.51 (0.19, 1.38)	0.19	0.90
		40-49	0.35 (0.16, 0.80)	0.01	0.66 (0.17, 2.47)	0.54
		50-59	0.33 (0.13, 0.81)	0.02	0.73 (0.14, 3.68)	0.70
		60 and older	0.32 (0.05, 1.25)	0.15	0.90 (0.08, 7.28)	0.93
	clinical experience (years)	5-9	0.67 (0.31, 1.38)	0.28	1.12 (0.42, 3.12)	0.82	0.41
		10-19	0.37 (0.18, 0.77)	0.01	0.65 (0.19, 2.26)	0.50
		≥20	0.38 (0.17, 0.81)	0.01	0.62 (0.12, 3.09)	0.56
	employment type	employed KMD	2.28 (1.15, 4.76)	0.02	2.02 (0.81, 5.06)	0.13
		academia	7.16 (3.40, 15.62)	<0.01	4.85 (1.40, 16.65)	0.01
	workplace	other medical institutions	2.00 (1.13, 3.57)	0.02	0.79 (0.35, 1.79)	0.56
		University and research institutions	11.88 (3.90, 32.97)	<0.01	2.38 (0.52, 10.44)	0.25
	training experience	internship course	1.48 (0.62, 3.21)	0.34	0.88 (0.31, 2.21)	0.80	0.27
		internship and residency course	1.80 (0.99, 3.23)	0.05	1.57 (0.75, 3.26)	0.22
E3. I have ever received training on PV, including SRS procedures and causality assessment.
	Sex	Female	1.56 (1.01, 2.39)	0.04	1.09 (0.66, 1.80)	0.73
	age group (years)	30-39	0.35 (0.18, 0.66)	<0.01	0.59 (0.26, 1.32)	0.20	0.68
		40-49	0.40 (0.22, 0.76)	<0.01	1.17 (0.39, 3.46)	0.78
		50-59	0.36 (0.18, 0.71)	<0.01	1.21 (0.32, 4.56)	0.77
		60 and older	0.18 (0.03, 0.64)	0.02	0.75 (0.08, 4.76)	0.78
	clinical experience (years)	5-9	0.45 (0.23, 0.84)	0.02	0.70 (0.30, 1.67)	0.42	0.34
		10-19	0.46 (0.27, 0.80)	0.01	0.60 (0.22, 1.64)	0.32
		≥20	0.41 (0.23, 0.74)	<0.01	0.49 (0.14, 1.76)	0.28
	employment type	employed KMD	2.35 (1.36, 4.22)	<0.01	1.64 (0.75, 3.56)	0.22
		academia	9.37 (5.16, 17.49)	<0.01	3.55 (1.31, 9.59)	0.01
	workplace	other medical institutions	3.63 (2.31, 5.81)	<0.01	1.67 (0.85, 3.37)	0.14
		University and research institutions	9.10 (3.03, 24.74)	<0.01	2.22 (0.56, 8.32)	0.24
	training experience	internship course	2.79 (1.52, 4.98)	<0.01	1.66 (0.79, 3.35)	0.17	0.10
		internship and residency course	2.42 (1.50, 3.92)	<0.01	1.84 (1.01, 3.32)	0.04
